# Supplementary material for: Number 2 Feibi Recipe Inhibits H2O2-Mediated Oxidative Stress Damage of Alveolar Epithelial Cells by Regulating the Balance of Mitophagy/Apoptosis
Source: Front Pharmacol. 2022 Mar 17;13:830554. doi: 10.3389/fphar.2022.830554 (PMC8968876; doi:10.3389/fphar.2022.830554)
Supplement: Supplementary file 1 [file DataSheet1.ZIP]

Archive with 64 entries (51 files):
- 1.CCK-8/
- 1.CCK-8/1.The inhibitory effect of H2O2 on the proliferation of A549 cells.xlsx
- 1.CCK-8/2.The effects of serum on the viability of A549 cells.xls
- 1.CCK-8/3.The effect of FBR-2 medicated serum on the viability of A549 cells induced by H2O2.xls
- 1.CCK-8/4.The effect of SB216763 on the viability of A549 cells..xls
- 1.CCK-8/5.The effect of SB216763 on the viability of A549 cells induced by H2O2.xlsx
- 1.CCK-8/6.The protective effect of FBR-2 on A549 cells induced by H2O2.xls
- 2.Oxidative stress related indicators/
- 2.Oxidative stress related indicators/Nrf-1 & HO-1 PCR data.xlsx
- 2.Oxidative stress related indicators/ROS & MDA & SOD & CAT & GSH-PX.xlsx
- 3.Mitochondrial function/
- 3.Mitochondrial function/ADP  ATP ratio.xls
- 3.Mitochondrial function/MMP.xls
- 4.western blot/
- 4.western blot/All the blots/
- 4.western blot/All the blots/1.HK-2/
- 4.western blot/All the blots/1.HK-2/HK2-1.tif
- 4.western blot/All the blots/1.HK-2/HK2-2.tif
- 4.western blot/All the blots/1.HK-2/HK2-3.tif
- 4.western blot/All the blots/1.HK-2/β-actin-1.tif
- 4.western blot/All the blots/1.HK-2/β-actin-2.tif
- 4.western blot/All the blots/1.HK-2/β-actin-3.tif
- 4.western blot/All the blots/2.XIAP/
- 4.western blot/All the blots/2.XIAP/XIAP-1.tif
- 4.western blot/All the blots/2.XIAP/XIAP-2.tif
- 4.western blot/All the blots/2.XIAP/XIAP-3.tif
- 4.western blot/All the blots/2.XIAP/β-actin-1.tif
- 4.western blot/All the blots/2.XIAP/β-actin-2.tif
- 4.western blot/All the blots/2.XIAP/β-actin-3.tif
- 4.western blot/All the blots/3.Bcl-2/
- 4.western blot/All the blots/3.Bcl-2/bcl2-1.tif
- 4.western blot/All the blots/3.Bcl-2/bcl2-2.tif
- 4.western blot/All the blots/3.Bcl-2/bcl2-3.tif
- 4.western blot/All the blots/3.Bcl-2/β-actin-1.tif
- 4.western blot/All the blots/3.Bcl-2/β-actin-2.tif
- 4.western blot/All the blots/3.Bcl-2/β-actin-3.tif
- 4.western blot/All the blots/4.BAX/
- 4.western blot/All the blots/4.BAX/bax-1.tif
- 4.western blot/All the blots/4.BAX/bax-2.tif
- 4.western blot/All the blots/4.BAX/bax-3.tif
- 4.western blot/All the blots/4.BAX/β-actin-1.tif
- 4.western blot/All the blots/4.BAX/β-actin-2.tif
- 4.western blot/All the blots/4.BAX/β-actin-3.tif
- 4.western blot/All the blots/5.PINK1/
- 4.western blot/All the blots/5.PINK1/PINK1-1.tif
- 4.western blot/All the blots/5.PINK1/PINK1-2.tif
- 4.western blot/All the blots/5.PINK1/PINK1-3.tif
- 4.western blot/All the blots/5.PINK1/β-actin-1.tif
- 4.western blot/All the blots/5.PINK1/β-actin-2.tif
- 4.western blot/All the blots/5.PINK1/β-actin-3.tif
- 4.western blot/All the blots/6.Parkin/
- 4.western blot/All the blots/6.Parkin/Parkin-1.tif
- 4.western blot/All the blots/6.Parkin/Parkin-2.tif
- 4.western blot/All the blots/6.Parkin/Parkin-3.tif
- 4.western blot/All the blots/6.Parkin/β-actin-1.tif
- 4.western blot/All the blots/6.Parkin/β-actin-2.tif
- 4.western blot/All the blots/6.Parkin/β-actin-3.tif
- 4.western blot/All the blots/7.LC-3/
- 4.western blot/All the blots/7.LC-3/LC3-10.tif
- 4.western blot/All the blots/7.LC-3/LC3-7.gif
- 4.western blot/All the blots/7.LC-3/LC3-8.gif
- 4.western blot/Gray value processing.xlsx
- 5.RT-PCR/
- 5.RT-PCR/RT-PCR.xlsx
