# Supplementary material for: Number 2 Feibi Recipe Inhibits H2O2-Mediated Oxidative Stress Damage of Alveolar Epithelial Cells by Regulating the Balance of Mitophagy/Apoptosis
Source: Front Pharmacol. 2022 Mar 17;13:830554. doi: 10.3389/fphar.2022.830554 (PMC8968876; doi:10.3389/fphar.2022.830554)
Supplement: Supplementary file 1 [file DataSheet1.ZIP › 1.CCK-8/1.The inhibitory effect of H2O2 on the proliferation of A549 cells.xlsx]

## Sheet: Sheet1
cck-8		1	2	3	4	5	6	7	8	9	10	11	12
H2O2	A	0.05	0.042	0.043	0.042	0.042	0.042	0.043	0.042	0.048	0.042	0.041	0.042	450
6h	B	0.052	0.043	1.181	0.202	0.458	0.757	1.044	0.876	1.125	1.048	0.904	0.042	450
450nm	C	0.05	0.043	1.06	0.195	0.518	0.89	0.864	1.124	1.176	1.324	1.348	0.042	450
	D	0.05	0.043	1.302	0.199	0.584	1.031	0.855	1.107	1.172	1.267	1.3	0.042	450
	E	0.051	0.042	1.214	0.193	0.53	0.758	0.934	1.045	1.17	1.139	1.228	0.044	450
	F	0.05	0.042	1.147	0.182	0.543	0.812	0.869	0.99	1.094	1.045	1.202	0.042	450
	G	0.05	0.042	0.042	0.043	0.043	0.045	0.043	0.043	0.046	0.044	0.042	0.043	450
	H	0.05	0.042	0.052	0.052	0.052	0.051	0.052	0.052	0.053	0.051	0.053	0.044	450
		concentration（uM）		0	1600	1000	800	600	500	400	200	100
		Zero adjustment		1.139	0.16	0.416	0.715	1.002	0.834	1.083	1.006	0.862
				1.018	0.153	0.476	0.848	0.822	1.082	1.134	1.282	1.306
				1.26	0.157	0.542	0.989	0.813	1.065	1.13	1.225	1.258
				1.172	0.151	0.488	0.716	0.892	1.003	1.128	1.097	1.186
				1.105	0.14	0.501	0.77	0.827	0.948	1.052	1.003	1.16
			Mean	1.1388
		concentration（uM）		0	1600	1000	800	600	500	400	200	100
		Inhibition rate(% )		-0.0175623	85.9501	63.4703	37.2146	12.0126	26.765	4.89989	11.6614	24.3063
				10.6077	86.5648	58.2016	25.5357	27.8188	4.98771	0.421496	-12.5746	-14.6821
				-10.6428	86.2136	52.406	13.1542	28.6091	6.48051	0.772743	-7.56937	-10.4672
				-2.91535	86.7404	57.1479	37.1268	21.6719	11.9248	0.948367	3.67053	-4.14471
				2.96804	87.7064	56.0063	32.385	27.3797	16.7545	7.62206	11.9248	-1.86161
			Mean	3.64153e-15	86.6351	57.4464	29.0832	23.4984	13.3825	2.93291	1.42255	-1.36986
cck-8		1	2	3	4	5	6	7	8	9	10	11	12
H2O2	A	0.051	0.042	0.042	0.042	0.042	0.042	0.042	0.042	0.042	0.042	0.043	0.044	450
12h	B	0.05	0.046	1.515	0.196	0.547	0.865	0.876	1.082	1.072	1.381	1.653	0.042	450
450nm	C	0.05	0.041	1.396	0.196	0.431	1.034	0.911	1.332	1.318	1.279	1.428	0.043	450
	D	0.05	0.042	1.234	0.198	0.321	0.873	0.985	1.375	1.386	1.246	1.381	0.042	450
	E	0.051	0.042	1.358	0.193	0.452	0.773	1.048	1.302	1.122	1.292	1.51	0.042	450
	F	0.051	0.041	1.135	0.195	0.276	0.678	0.709	0.953	1.064	1.193	1.119	0.042	450
	G	0.051	0.041	0.041	0.042	0.041	0.043	0.043	0.042	0.042	0.044	0.042	0.042	450
	H	0.053	0.041	0.051	0.05	0.051	0.052	0.051	0.051	0.052	0.051	0.051	0.052	450
		concentration（uM）		0	1600	1000	800	600	500	400	200	100
		Zero adjustment		1.473	0.154	0.505	0.823	0.834	1.04	1.03	1.339	1.611
				1.354	0.154	0.389	0.992	0.869	1.29	1.276	1.237	1.386
				1.192	0.156	0.279	0.831	0.943	1.333	1.344	1.204	1.339
				1.316	0.151	0.41	0.731	1.006	1.26	1.08	1.25	1.468
				1.093	0.153	0.234	0.636	0.667	0.911	1.022	1.151	1.077
			Mean	1.2856
		concentration（uM）		0	1600	1000	800	600	500	400	200	100
		Inhibition rate(% )		-14.5769	88.0212	60.7187	35.9832	35.1276	19.1039	19.8818	-4.1537	-25.3111
				-5.32047	88.0212	69.7418	22.8376	32.4051	-0.342253	0.746733	3.78034	-7.80958
				7.28065	87.8656	78.2981	35.3609	26.649	-3.68699	-4.54263	6.34723	-4.1537
				-2.36465	88.2545	68.1083	43.1394	21.7486	1.99129	15.9925	2.76914	-14.1879
				14.9813	88.0989	81.7984	50.5289	48.1176	29.1381	20.504	10.4698	16.2259
			Mean	9.9476e-15	88.0523	71.733	37.57	32.8096	9.24082	10.5165	3.84256	-7.04729
cck-8		1	2	3	4	5	6	7	8	9	10	11	12
H2O2	A	0.19	0.043	0.042	0.043	0.042	0.042	0.042	0.042	0.042	0.043	0.043	0.044	450
24h	B	0.192	0.044	1.448	0.178	0.212	0.774	0.715	0.879	0.844	0.956	1.136	0.044	450
450nm	C	0.163	0.042	1.537	0.179	0.218	0.713	0.891	1.031	1.007	1.335	1.259	0.044	450
	D	0.041	0.042	1.444	0.169	0.189	0.634	0.715	0.983	1.091	1.481	1.232	0.043	450
	E	0.04	0.043	1.304	0.173	0.174	0.644	0.772	1.036	1.043	1.532	1.561	0.042	450
	F	0.041	0.041	1.296	0.18	0.187	0.437	0.742	0.73	1.023	1.147	1.109	0.042	450
	G	0.04	0.04	0.042	0.041	0.04	0.042	0.043	0.042	0.042	0.042	0.042	0.042	450
	H	0.042	0.044	0.051	0.05	0.051	0.054	0.05	0.051	0.05	0.05	0.051	0.043	450
		concentration（uM）		0	1600	1000	800	600	500	400	200	100
		Zero adjustment		1.406	0.136	0.17	0.732	0.673	0.837	0.802	0.914	1.094
				1.495	0.137	0.176	0.671	0.849	0.989	0.965	1.293	1.217
				1.402	0.127	0.147	0.592	0.673	0.941	1.049	1.439	1.19
				1.262	0.131	0.132	0.602	0.73	0.994	1.001	1.49	1.519
				1.254	0.138	0.145	0.395	0.7	0.688	0.981	1.105	1.067
			Mean	1.3638
		concentration（uM）		0	1600	1000	800	600	500	400	200	100
		Inhibition rate(% )		-3.0943	90.0279	87.5348	46.3264	50.6526	38.6274	41.1937	32.9814	19.783
				-9.62018	89.9545	87.0949	50.7992	37.7475	27.482	29.2418	5.19138	10.764
				-2.801	90.6878	89.2213	56.5919	50.6526	31.0016	23.0826	-5.514	12.7438
				7.46444	90.3945	90.3212	55.8586	46.4731	27.1154	26.6021	-9.25356	-11.38
				8.05103	89.8812	89.3679	71.0368	48.6728	49.5527	28.0686	18.9764	21.7627
			Mean	-3.19744e-15	90.1892	88.708	56.1226	46.8397	34.7558	29.6378	8.47632	10.7347
