# Supplementary material for: Number 2 Feibi Recipe Inhibits H2O2-Mediated Oxidative Stress Damage of Alveolar Epithelial Cells by Regulating the Balance of Mitophagy/Apoptosis
Source: Front Pharmacol. 2022 Mar 17;13:830554. doi: 10.3389/fphar.2022.830554 (PMC8968876; doi:10.3389/fphar.2022.830554)
Supplement: Supplementary file 1 [file DataSheet1.ZIP › 1.CCK-8/2.The effects of serum on the viability of A549 cells.xls]

## Sheet: 板2 - Sheet1
软件版本	2.00.19
板编号	板2
日期	2021-01-06
时间	1899-12-31 11:47:10
检测仪类型:	Synergy H1
检测仪序列号:	264239
检测类型	检测仪
程序详细信息
板类型	96 WELL PLATE
检测	吸收光 终点
	全板
	波长: 450
	检测速度: 正常, 延迟: 100 msec, 测量值/数据点: 8
结果
实际温度:	19.2
		1	2	3	4	5	6	7	8	9	10	11	12
	A	0.044	0.043	0.042	0.042	0.042	0.042	0.042	0.042	0.042	0.042	0.051	0.042	450
	B	0.041	1.847	1.835	1.796	1.824	1.857	1.64	1.542	1.574	1.498	1.473	0.042	450
	C	0.042	1.482	1.464	1.538	1.65	1.529	1.566	1.539	1.511	1.527	1.44	0.042	450
	D	0.043	1.438	1.493	1.64	1.655	1.606	1.538	1.537	1.562	1.471	1.474	0.042	450
	E	0.045	1.441	1.614	1.678	1.485	1.599	1.545	1.632	1.571	1.698	1.559	0.041	450
	F	0.042	1.33	1.56	1.645	1.601	1.476	1.646	1.527	1.533	1.601	1.601	0.145	450
	G	0.041	1.597	1.545	1.521	1.476	1.447	1.584	1.543	1.582	1.54	1.668	0.15	450
	H	0.04	0.039	0.044	0.04	0.039	0.04	0.04	0.041	0.04	0.041	0.043	0.141	450
					Blank serum					Medicated serum
			Complete medium	Basal medium	0.025	0.05	0.1	0.15	0.2	0.025	0.05	0.1	0.15	0.2
			1.847	1.64	1.482	1.438	1.441	1.33	1.597	1.566	1.538	1.545	1.646	1.584
			1.835	1.542	1.464	1.493	1.614	1.56	1.545	1.539	1.537	1.632	1.527	1.543
			1.796	1.574	1.538	1.64	1.678	1.645	1.521	1.511	1.562	1.571	1.533	1.582
			1.824	1.498	1.65	1.655	1.485	1.601	1.476	1.527	1.471	1.698	1.601	1.54
			1.857	1.473	1.529	1.606	1.599	1.476	1.447	1.44	1.474	1.559	1.601	1.668
	Zero hole	0.112
			1.735	1.528	1.37	1.326	1.329	1.218	1.485	1.454	1.426	1.433	1.534	1.472
			1.723	1.43	1.352	1.381	1.502	1.448	1.433	1.427	1.425	1.52	1.415	1.431
			1.684	1.462	1.426	1.528	1.566	1.533	1.409	1.399	1.45	1.459	1.421	1.47
			1.712	1.386	1.538	1.543	1.373	1.489	1.364	1.415	1.359	1.586	1.489	1.428
			1.745	1.361	1.417	1.494	1.487	1.364	1.335	1.328	1.362	1.447	1.489	1.556
		Mean	1.7198	1.4334	1.4206	1.4544	1.4514	1.4104	1.4052	1.4046	1.4044	1.489	1.4696	1.4714
				1.4334	1.4334	1.4334	1.4334	1.4334	1.4334	1.4334	1.4334	1.4334	1.4334	1.4334
				1.4334	1.4334	1.4334	1.4334	1.4334	1.4334	1.4334	1.4334	1.4334	1.4334	1.4334
				1.4334	1.4334	1.4334	1.4334	1.4334	1.4334	1.4334	1.4334	1.4334	1.4334	1.4334
				1.4334	1.4334	1.4334	1.4334	1.4334	1.4334	1.4334	1.4334	1.4334	1.4334	1.4334
				1.4334	1.4334	1.4334	1.4334	1.4334	1.4334	1.4334	1.4334	1.4334	1.4334	1.4334
		Cell viability		106.6	95.5769	92.5073	92.7166	84.9728	103.6	101.437	99.4837	99.9721	107.018	102.693
				99.7628	94.3212	96.3444	104.786	101.019	99.9721	99.5535	99.414	106.042	98.7163	99.8326
				101.995	99.4837	106.6	109.251	106.949	98.2978	97.6001	101.158	101.786	99.1349	102.553
				96.6932	107.297	107.646	95.7862	103.879	95.1584	98.7163	94.8095	110.646	103.879	99.6233
				94.9491	98.8559	104.228	103.739	95.1584	93.1352	92.6469	95.0188	100.949	103.879	108.553
			Mean	100	99.107	101.465	101.256	98.3954	98.0326	97.9908	97.9768	103.879	102.525	102.651
			Std	4.09976	4.53104	5.97771	6.08904	7.75565	3.66256	2.95148	2.57829	3.96737	3.15766	3.22356
