# Supplementary material for: Number 2 Feibi Recipe Inhibits H2O2-Mediated Oxidative Stress Damage of Alveolar Epithelial Cells by Regulating the Balance of Mitophagy/Apoptosis
Source: Front Pharmacol. 2022 Mar 17;13:830554. doi: 10.3389/fphar.2022.830554 (PMC8968876; doi:10.3389/fphar.2022.830554)
Supplement: Supplementary file 1 [file DataSheet1.ZIP › 1.CCK-8/3.The effect of FBR-2 medicated serum on the viability of A549 cells induced by H2O2.xls]

## Sheet: 板1 - Sheet1
Medicated serum		1	2	3	4	5	6	7	8	9	10	11	12
600mM H2O2	A	0.041	0.042	0.042	0.043	0.043	0.043	0.045	0.043	0.043	0.043	0.043	0.044	450
24h	B	0.041	0.144	1.517	1.185	1.427	1.515	1.496	1.469	1.305	0.147	0.152	0.042	450
450nm	C	0.041	0.148	1.46	1.122	1.389	1.267	1.474	1.379	1.426	0.152	0.15	0.043	450
	D	0.045	0.142	1.52	1.153	1.198	1.225	1.403	1.424	1.383	0.153	0.15	0.043	450
	E	0.042	0.145	1.577	1.073	1.403	1.459	1.485	1.398	1.421	0.149	0.143	0.043	450
	F	0.041	0.14	1.624	1.101	1.389	1.496	1.441	1.45	1.405	0.152	0.149	0.043	450
	G	0.041	0.141	0.077	0.07	0.073	0.079	0.072	0.07	0.074	0.145	0.146	0.043	450
	H	0.042	0.041	0.04	0.04	0.04	0.044	0.041	0.041	0.041	0.042	0.042	0.042	450
				Control	Model	Medicated serum
						0.025	0.05	0.1	0.15	0.2
				1.474	1.142	1.384	1.472	1.453	1.426	1.262
				1.417	1.079	1.346	1.224	1.431	1.336	1.383
				1.477	1.11	1.155	1.182	1.36	1.381	1.34
				1.534	1.03	1.36	1.416	1.442	1.355	1.378
				1.581	1.058	1.346	1.453	1.398	1.407	1.362
			Mean	1.4966
		Viability(% of control)		98.4899	76.3063	92.4763	98.3563	97.0867	95.2826	84.3245
				94.6813	72.0968	89.9372	81.7854	95.6167	89.269	92.4095
				98.6904	74.1681	77.1749	78.979	90.8726	92.2758	89.5363
				102.499	68.8227	90.8726	94.6145	96.3517	90.5386	92.0754
				105.639	70.6936	89.9372	97.0867	93.4117	94.0131	91.0063
			mean	100	72.4175	88.0796	90.1644	94.6679	92.2758	89.8704
			Std	3.75054	2.61477	5.53073	8.12587	2.26134	2.19627	2.94849
