# Supplementary material for: Number 2 Feibi Recipe Inhibits H2O2-Mediated Oxidative Stress Damage of Alveolar Epithelial Cells by Regulating the Balance of Mitophagy/Apoptosis
Source: Front Pharmacol. 2022 Mar 17;13:830554. doi: 10.3389/fphar.2022.830554 (PMC8968876; doi:10.3389/fphar.2022.830554)
Supplement: Supplementary file 1 [file DataSheet1.ZIP › 1.CCK-8/4.The effect of SB216763 on the viability of A549 cells..xls]

## Sheet: 板1 - Sheet1
软件版本	2.00.19
板编号	板1
日期	2021-01-10
时间	1899-12-31 12:04:29
检测仪类型:	Synergy H1
检测仪序列号:	Unknown
检测类型	检测仪
程序详细信息
板类型	96 WELL PLATE
检测	吸收光 终点
	全板
	波长: 450
	检测速度: 正常, 延迟: 100 msec, 测量值/数据点: 8
结果
实际温度:	20.4
		1	2	3	4	5	6	7	8	9	10	11	12
	A	0.042	0.043	0.049	0.043	0.042	0.042	0.043	0.042	0.042	0.051	0.051	0.051	450
	B	0.042	1.603	1.587	1.396	1.497	1.617	1.515	1.295	0.571	0.333	0.543	0.051	450
	C	0.042	1.482	1.667	1.636	1.54	1.59	1.668	1.321	0.601	0.307	0.063	0.051	450
	D	0.043	1.527	1.369	1.788	1.571	1.527	1.675	1.602	0.662	0.185	0.061	0.051	450
	E	0.042	1.549	1.551	1.424	1.717	1.738	1.826	1.718	0.74	0.315	0.559	0.051	450
	F	0.042	1.617	1.545	1.485	1.706	1.685	1.652	1.624	0.79	0.356	0.064	0.051	450
	G	0.042	0.145	0.145	0.153	0.153	0.148	0.149	0.143	0.129	0.403	0.059	0.051	450
	H	0.05	0.042	0.043	0.043	0.043	0.042	0.043	0.043	0.042	0.05	0.051	0.051	450
Zero adjustment	SB216763(nM)		0	2.5	5	10	20	40	80	160
			1.561	1.545	1.354	1.455	1.575	1.473	1.253	0.529
			1.44	1.625	1.594	1.498	1.548	1.626	1.279	0.559
			1.485	1.327	1.746	1.529	1.485	1.633	1.56	0.62
			1.507	1.509	1.382	1.675	1.696	1.784	1.676	0.698
			1.575	1.503	1.443	1.664	1.643	1.61	1.582	0.748
		Mean	1.5136
Viability(% of control）	SB216763(nM)		0	2.5	5	10	20	40	80	160
			103.132	102.075	89.4556	96.1284	104.057	97.3177	82.7828	34.9498
			95.1374	107.36	105.312	98.9693	102.273	107.426	84.5005	36.9318
			98.1105	87.6718	115.354	101.017	98.1105	107.888	103.066	40.9619
			99.564	99.6961	91.3055	110.663	112.051	117.865	110.729	46.1152
			104.057	99.2997	95.3356	109.937	108.549	106.369	104.519	49.4186
		Mean	100	99.2204	99.3525	103.343	105.008	107.373	97.1195	41.6755
		Std	3.27621	6.44983	9.69952	5.89321	4.8601	6.51862	11.3147	5.439
