# Supplementary material for: Number 2 Feibi Recipe Inhibits H2O2-Mediated Oxidative Stress Damage of Alveolar Epithelial Cells by Regulating the Balance of Mitophagy/Apoptosis
Source: Front Pharmacol. 2022 Mar 17;13:830554. doi: 10.3389/fphar.2022.830554 (PMC8968876; doi:10.3389/fphar.2022.830554)
Supplement: Supplementary file 1 [file DataSheet1.ZIP › 1.CCK-8/5.The effect of SB216763 on the viability of A549 cells induced by H2O2.xlsx]

## Sheet: Sheet1
			1	2	3	4	5	6	7	8	9	10	11	12
		A	0.042	0.042	0.043	0.043	0.043	0.043	0.042	0.042	0.042	0.042	0.042	0.042
		B	0.043	0.042	1.447	0.863	0.89	0.737	1.275	1.104	0.957	0.889	0.432	0.042
		C	0.042	0.043	1.543	0.903	1.035	1.061	1.341	1.212	1.124	0.981	0.524	0.041
		D	0.045	0.043	1.355	0.907	1.371	1.329	1.243	1.159	1.091	1.074	0.414	0.041
		E	0.043	0.043	1.413	0.953	1.046	1.084	0.991	1.224	0.898	0.689	0.398	0.048
		F	0.057	0.057	1.252	0.98	0.945	1.109	0.925	0.991	0.758	0.558	0.354	0.049
		G	0.057	0.058	0.058	0.058	0.059	0.059	0.06	0.061	0.062	0.063	0.063	0.066
		H	0.071	0.069	0.07	0.07	0.068	0.067	0.067	0.065	0.066	0.065	0.064	0.065
				Group	Control	H2O2	2.5	5	10	20	40	80	160
				Zero adjustment	1.404	0.82	0.847	0.694	1.232	1.061	0.914	0.846	0.389
					1.5	0.86	0.992	1.018	1.298	1.169	1.081	0.938	0.481
					1.312	0.864	1.328	1.286	1.2	1.116	1.048	1.031	0.371
					1.37	0.91	1.003	1.041	0.948	1.181	0.855	0.646	0.355
					1.209	0.937	0.902	1.066	0.882	0.948	0.715	0.515	0.311
				Mean	1.359	0.8782	1.0144	1.021	1.112	1.095	0.9226	0.7952	0.3814
			Viability(% of control)		103.311	60.3385	62.3252	51.067	90.6549	78.0721	67.2553	62.2517	28.624
					110.375	63.2818	72.9948	74.908	95.5114	86.0191	79.5438	69.0213	35.3937
					96.5416	63.5762	97.7189	94.6284	88.3002	82.1192	77.1155	75.8646	27.2995
					100.809	66.961	73.8043	76.6004	69.7572	86.9021	62.9139	47.535	26.1221
					88.9625	68.9478	66.3723	78.44	64.9007	69.7572	52.6122	37.8955	22.8845
				Mean	100	64.621	74.6431	75.1288	81.8249	80.574	67.8882	58.5136	28.0648
				Std	7.11412	3.01402	12.2967	13.9455	12.1596	6.25053	9.79281	13.9361	4.12845
