# Supplementary material for: Number 2 Feibi Recipe Inhibits H2O2-Mediated Oxidative Stress Damage of Alveolar Epithelial Cells by Regulating the Balance of Mitophagy/Apoptosis
Source: Front Pharmacol. 2022 Mar 17;13:830554. doi: 10.3389/fphar.2022.830554 (PMC8968876; doi:10.3389/fphar.2022.830554)
Supplement: Supplementary file 1 [file DataSheet1.ZIP › 1.CCK-8/6.The protective effect of FBR-2 on A549 cells induced by H2O2.xls]

## Sheet: Sheet1
		1	2	3	4	5	6	7	8	9	10	11	12
	A	0.044	0.042	0.042	0.042	0.042	0.043	0.042	0.046	0.052	0.043	0.042	0.044
	B	0.043	0.041	0.041	0.126	1.256	0.857	1.243	1.104	0.141	0.042	0.042	0.042
	C	0.041	0.042	0.041	0.123	1.396	0.94	1.14	1.129	0.137	0.041	0.042	0.043
	D	0.042	0.042	0.042	0.123	1.398	0.993	1.138	1.157	0.135	0.042	0.042	0.042
	E	0.043	0.042	0.042	0.122	1.381	0.913	1.145	1.118	0.134	0.041	0.041	0.042
	F	0.04	0.041	0.041	0.126	1.384	0.926	1.211	1.184	0.132	0.041	0.041	0.042
	G	0.041	0.04	0.04	0.127	1.325	0.858	1.117	1.105	0.133	0.041	0.041	0.044
	H	0.046	0.041	0.04	0.041	0.041	0.041	0.041	0.041	0.042	0.042	0.042	0.042
						Control	H2O2	FBR-2	SB216763
						1.256	0.857	1.243	1.104
						1.396	0.94	1.14	1.129
						1.398	0.903	1.138	1.157
						1.381	0.913	1.145	1.118
						1.384	0.926	1.211	1.184
						1.325	0.858	1.117	1.105
					Mean	1.35667	0.8995	1.16567	1.13283
				Viability(% of control)		92.5798	63.1695	91.6216	81.3759
						102.899	69.2875	84.0295	83.2187
						103.047	66.5602	83.882	85.2825
						101.794	67.2973	84.398	82.4078
						102.015	68.2555	89.2629	87.2727
						97.6658	63.2432	82.3341	81.4496
					Mean	100	66.3022	85.9214	83.5012
					Std	3.77428	2.34361	3.3313	2.13692
