# Supplementary material for: Number 2 Feibi Recipe Inhibits H2O2-Mediated Oxidative Stress Damage of Alveolar Epithelial Cells by Regulating the Balance of Mitophagy/Apoptosis
Source: Front Pharmacol. 2022 Mar 17;13:830554. doi: 10.3389/fphar.2022.830554 (PMC8968876; doi:10.3389/fphar.2022.830554)
Supplement: Supplementary file 1 [file DataSheet1.ZIP › 2.Oxidative stress related indicators/Nrf-1 & HO-1 PCR data.xlsx]

## Sheet: Nrf-2,HO-1
		1	2	3	4	5	6	7	8	9	10	11	12
	A	18.9431	18.0908	16.755	16.1439	17.1414	17.022	20.8212	20.2236	18.9349	18.1301	19.4979	19.0545
	B	17.2322	17.7647	17.7218	16.2428	17.6682	17.0826	19.0517	20.8038	19.8218	19.0392	20.2001	19.4514
	C	18.0867	17.2299	16.8879	16.8797	17.0515	17.2615	19.7198	19.0628	18.9855	19.0055	19.8623	19.3646
	D	18.5648	18.8742	17.1819	18.1547	16.786	16.3696	20.2598	17.8738	19.3125	20.4636	19.0588	19.4496
	E	19.6063	19.4656	18.4322	18.1547	18.8976	18.7733	10.4376	11.9071	11.0891	10.4425	11.5949	11.5092
	F	18.0149	19.526	18.715	17.8793	19.1939	18.6903	11.3474	12.9517	11.4942	11.0116	12.1084	11.9103
	G	18.7764	18.0684	18.0898	18.5994	18.4548	18.5992	12.2784	11.5347	11.4306	11.53	13	12.2801
	H	20.1365	20.1786	18.9846	19.6548	19.0357	18.7671	13.0708	13.1738	11.886	12.5882	11.8676	10.6775
	Nrf-2								HO-1								β-actin
	CT	1	2	3	4	5	6		CT	1	2	3	4	5	6		CT	1	2	3	4	5	6
	Control	20.8212	20.2236	18.9349	18.1301	19.4979	19.0545		Control	19.6063	19.4656	18.4322	18.1547	18.8976	18.7733		Control	10.4376	11.9071	11.0891	10.4425	11.5949	11.5092
	Model	19.0517	20.8038	19.8218	19.0392	20.2001	19.4514		Model	18.0149	19.526	18.715	17.8793	19.1939	18.6903		Model	11.3474	12.9517	11.4942	11.0116	12.1084	11.9103
	FBR-2	19.7198	19.0628	18.9855	19.0055	19.8623	19.3646		FBR-2	18.7764	18.0684	18.0898	18.5994	18.4548	18.5992		FBR-2	12.2784	11.5347	11.4306	11.53	13	12.2801
	SB216763	20.2598	17.8738	19.3125	20.4636	19.0588	19.4496		SB216763	20.1365	20.1786	18.9846	19.6548	19.0357	18.7671		SB216763	13.0708	13.1738	11.886	12.5882	11.8676	10.6775
	△CT	1	2	3	4	5	6	average	△CT	1	2	3	4	5	6	average
	Control	10.3836	8.3165	7.8458	7.6876	7.903	7.5453	7.85964	Control	9.1687	7.5585	7.3431	7.7122	7.3027	7.2641	7.43612
	Model	7.7043	7.8521	8.3276	8.0276	8.0917	7.5411		Model	6.6675	6.5743	7.2208	6.8677	7.0855	6.78
	FBR-2	7.4414	7.5281	7.5549	7.4755	6.8623	7.0845		FBR-2	6.498	6.5337	6.6592	7.0694	5.4548	6.3191
	SB216763	7.189	4.7	7.4265	7.8754	7.1912	8.7721		SB216763	7.0657	7.0048	7.0986	7.0666	7.1681	8.0896
	△△CT	1	2	3	4	5	6		△△CT	1	2	3	4	5	6
	Control		0.45686	-0.01384	-0.17204	0.04336	-0.31434		Control		0.12238	-0.09302	0.27608	-0.13342	-0.17202
	Model	-0.15534	-0.00754	0.46796	0.16796	0.23206	-0.31854		Model	-0.76862	-0.86182	-0.21532	-0.56842	-0.35062	-0.65612
	FBR-2	-0.41824	-0.33154	-0.30474	-0.38414	-0.99734	-0.77514		FBR-2	-0.93812	-0.90242	-0.77692	-0.36672	-1.98132	-1.11702
	SB216763	-0.67064	-3.15964	-0.43314	0.01576	-0.66844	0.91246		SB216763	-0.37042	-0.43132	-0.33752	-0.36952	-0.26802	0.65348
	2^-△△CT	1	2	3	4	5	6	Mean	2^-△△CT	1	2	3	4	5	6	Mean
	Control		0.72857	1.00964	1.12665	0.970392	1.24344	1.01574	Control		0.918671	1.0666	0.825832	1.09689	1.12663	1.00693
	Model	1.11368	1.00524	0.722986	0.8901	0.851418	1.24707	0.971749	Model	1.70364	1.81733	1.16096	1.4829	1.27511	1.57584	1.50263
	FBR-2	1.3363	1.25836	1.2352	1.30508	1.99632	1.71136	1.47377	FBR-2	1.91603	1.8692	1.71347	1.28942	3.94854	2.16898	2.15094
	SB216763	1.59178	8.93607	1.35017	0.989135	1.58935	0.531278	2.49796	SB216763	1.29273	1.34847	1.26358	1.29192	1.20415	0.635745	1.17277
Transpose and culling		Control	Model	FBR-2	SB216763				Transpose and culling	Control	Model	FBR-2	SB216763
	1		1.11368	1.3363	1.59178				1		1.70364	1.91603	1.29273
	2	0.72857	1.00524	1.25836					2	0.918671	1.81733	1.8692	1.34847
	3	1.00964	0.722986	1.2352	1.35017				3	1.0666	1.16096	1.71347	1.26358
	4	1.12665	0.8901	1.30508	0.989135				4	0.825832	1.4829		1.29192
	5	0.970392	0.851418	1.99632	1.58935				5	1.09689	1.27511		1.20415
	6	1.24344	1.24707	1.71136	0.531278				6	1.12663	1.57584	2.16898
	Mean	1.01574	0.971749	1.47377	1.21034				Mean	1.00693	1.50263	1.91692	1.28017
	Std	0.172459	0.173252	0.282895	0.404662				Std	0.115385	0.228653	0.163713	0.0469337
