# Supplementary material for: Number 2 Feibi Recipe Inhibits H2O2-Mediated Oxidative Stress Damage of Alveolar Epithelial Cells by Regulating the Balance of Mitophagy/Apoptosis
Source: Front Pharmacol. 2022 Mar 17;13:830554. doi: 10.3389/fphar.2022.830554 (PMC8968876; doi:10.3389/fphar.2022.830554)
Supplement: Supplementary file 1 [file DataSheet1.ZIP › 2.Oxidative stress related indicators/ROS & MDA & SOD & CAT & GSH-PX.xlsx]

## Sheet: ROS
A549
	1	2	3	4	5	6	7	8	9	10	11	12
A	52	56	53	45	54	45	40	56	44	44	50	46	488525
B	46	45	29126	43866	46191	45765	43	55	53	48	49	52	488525
C	52	55	34095	69106	57343	49155	54	53	47	45	55	44	488525
D	50	59	35483	68839	53823	58058	55	59	67	55	55	63	488525
E	43	46	37240	67720	59859	68309	54	50	70	59	46	47	488525
F	40	54	42104	70650	60801	66329	60	57	48	46	55	56	488525
G	66	45	52	64	62	58	56	51	59	54	58	55	488525
H	42	51	53	53	51	49	61	58	58	62	55	46	488525
			Control	H2O2	FBR-2	SB216763
			29126	43866	46191	45765
			34095	69106	57343	49155
			35483	68839	53823	58058
			37240	67720	59859	68309
			42104	70650	60801	66329
		Weed out	Control	H2O2	FBR-2	SB216763
			34095	69106	57343	49155
			35483	68839	53823	58058
			37240	67720	59859	68309
			42104	70650	60801	66329
		Mean	37230.5	69078.8	57956.5	60462.8
			Control	H2O2	FBR-2	SB216763
		of control(%)	91.5781	185.617	154.022	132.029
			95.3063	184.899	144.567	155.942
			100.026	181.894	160.779	183.476
			113.09	189.764	163.31	178.158
		Mean	100	185.543	155.669	162.401
		Std	8.1288	2.80849	7.25372	20.3507

## Sheet: MDA
A549
	1	2	3	4	5	6	7	8	9	10	11	12
A	0.049	0.049	0.048	0.049	0.049	0.049	0.051	0.049	0.049	0.049	0.049	0.049	532
B	0.042	0.041	0.042	0.042	0.062	0.062	0.062	0.063	0.05	0.052	0.05	0.051	532
C	0.041	0.041	0.042	0.041	0.063	0.063	0.064	0.063	0.05	0.057	0.051	0.051	532
D	0.041	0.042	0.042	0.042	0.061	0.064	0.064	0.063	0.051	0.053	0.051	0.051	532
E	0.041	0.041	0.041	0.041	0.061	0.061	0.063	0.063	0.051	0.052	0.05	0.052	532
F	0.041	0.041	0.041	0.04	0.061	0.061	0.064	0.063	0.051	0.052	0.05	0.054	532
G	0.04	0.041	0.041	0.042	0.061	0.063	0.063	0.064	0.051	0.051	0.049	0.051	532
H	0.048	0.041	0.039	0.049	0.062	0.044	0.049	0.048	0.044	0.084	0.05	0.048	532
					Measuring tube
		Blank tube	Standard tube	Control tube	Control	H2O2	FBR-2	SB216763
	od	0.044	0.084	0.048	0.05	0.052	0.05	0.051
					0.05	0.057	0.051	0.051
		Standard-Blank			0.051	0.053	0.051	0.051
		0.04			0.051	0.052	0.05	0.052
					0.051	0.052	0.05	0.054
					0.051	0.051	0.049	0.051
（Measuring-Control）/（Standard-Blank）*Concentration of standard					0.5	1	0.5	0.75
					0.5	2.25	0.75	0.75
					0.75	1.25	0.75	0.75
					0.75	1	0.5	1
					0.75	1	0.5	1.5
					0.75	0.75	0.25	0.75
	Protein concentration（mg/mL）				Control	H2O2	FBR-2	SB216763
				1	0.459356	0.428421	0.327288	0.359412
				2	0.480772	0.43199	0.37488	0.334427
				3	0.470064	0.399866	0.370121	0.324908
				4	0.459356	0.416523	0.366551	0.37131
				5	0.534313	0.448647	0.345135	0.37131
				6	0.467684	0.418902	0.296353	0.382019
		MDA（nmol/mgprot）			Control	H2O2	FBR-2	SB216763
					1.08848	2.33415	1.52771	2.08674
					1.03999	5.20845	2.00064	2.24264
					1.59553	3.12605	2.02637	2.30834
					1.63272	2.40083	1.36407	2.69316
					1.40367	2.22892	1.44871	4.03975
					1.60365	1.79039	0.843589	1.96326
		1cm Light trail /0.57
		MDA（nmol/mgprot）			Control	H2O2	FBR-2	SB216763
					1.90962	4.09501	2.68019	3.66095
					1.82455	9.13763	3.5099	3.93446
					2.79917	5.4843	3.55503	4.04973
					2.86442	4.21198	2.3931	4.72485
					2.46258	3.91039	2.5416	7.08728
					2.81341	3.14104	1.47998	3.44431
				Mean	2.44563	4.99673	2.6933	4.48359
		Weed out
		MDA（nmol/mgprot）			Control	H2O2	FBR-2	SB216763
					1.90962	4.09501	2.68019	3.66095
					1.82455		3.5099	3.93446
					2.79917	5.4843	3.55503	4.04973
					2.86442	4.21198	2.3931	4.72485
					2.46258	3.91039	2.5416
					2.81341	3.14104	1.47998	3.44431
				Mean	2.44563	4.16854	2.6933	3.96286
				Std	0.435123	0.620728	0.495639	0.391443

## Sheet: SOD
A549
	1	2	3	4	5	6	7	8	9	10	11	12
A	0.05	0.051	0.051	0.051	0.051	0.051	0.052	0.051	0.051	0.051	0.051	0.051	450
B	0.06	0.059	0.061	0.059	0.224	0.252	0.253	0.256	0.051	0.051	0.051	0.051	450
C	0.059	0.06	0.061	0.06	0.236	0.245	0.252	0.268	0.051	0.051	0.051	0.051	450
D	0.059	0.06	0.06	0.06	0.23	0.266	0.257	0.271	0.051	0.066	0.051	0.051	450
E	0.059	0.06	0.06	0.06	0.236	0.236	0.259	0.262	0.051	0.051	0.051	0.051	450
F	0.059	0.06	0.06	0.059	0.219	0.242	0.267	0.251	0.051	0.051	0.051	0.051	450
G	0.069	0.06	0.06	0.06	0.239	0.248	0.27	0.265	0.051	0.051	0.051	0.05	450
H	0.05	0.058	0.059	0.05	0.431	0.064	0.07	0.05	0.05	0.05	0.05	0.05	450
								Measuring tube
					Control tube	Control/blank tube	Determination/Blank Tube	Control	H2O2	FBR-2	SB216763
				od	0.431	0.064	0.07	0.224	0.252	0.253	0.256
								0.236	0.245	0.252	0.268
					Control-Control/blank			0.23	0.266	0.257	0.271
					0.367			0.236	0.236	0.259	0.262
								0.219	0.242	0.267	0.251
								0.239	0.248	0.27	0.265
					SOD Inhibition rate（%）			58.0381	50.4087	50.1362	49.3188
								54.7684	52.3161	50.4087	46.049
								56.4033	46.594	49.0463	45.2316
								54.7684	54.7684	48.5014	47.6839
								59.4005	53.1335	46.3215	50.6812
								53.951	51.4986	45.5041	46.8665
				Protein concentration（mg/mL）				Control	H2O2	FBR-2	SB216763
							1	0.459356	0.428421	0.327288	0.359412
							2	0.480772	0.43199	0.37488	0.334427
							3	0.470064	0.399866	0.370121	0.324908
							4	0.459356	0.416523	0.366551	0.37131
							5	0.534313	0.448647	0.345135	0.37131
							6	0.467684	0.418902	0.296353	0.382019
					SOD（U/mgprot）			Control	H2O2	FBR-2	SB216763
								30.3233	28.2388	36.7649	32.933
								27.3402	29.0651	32.2719	33.0469
								28.7978	27.9658	31.8035	33.4112
								28.6149	31.5575	31.7563	30.821
								26.6812	28.4233	32.2111	32.7583
								27.6858	29.5049	36.8513	29.4435
							Mean	28.2405	29.1259	33.6098	32.069
							Std	1.17884	1.20322	2.26958	1.43935

## Sheet: CAT
A549
	1	2	3	4	5	6	7	8	9	10	11	12
A	0.056	0.056	0.056	0.056	0.056	0.056	0.058	0.056	0.056	0.057	0.056	0.056	405
B	0.289	0.27	0.292	0.277	0.056	0.057	0.057	0.057	0.057	0.056	0.056	0.056	405
C	0.284	0.292	0.29	0.289	0.056	0.057	0.057	0.056	0.057	0.056	0.056	0.056	405
D	0.287	0.291	0.29	0.292	0.056	0.057	0.057	0.056	0.057	0.057	0.056	0.056	405
E	0.286	0.291	0.29	0.291	0.056	0.056	0.056	0.056	0.056	0.056	0.056	0.056	405
F	0.286	0.293	0.291	0.288	0.056	0.056	0.056	0.056	0.056	0.056	0.057	0.056	405
G	0.453	0.293	0.291	0.29	0.056	0.056	0.056	0.056	0.056	0.056	0.056	0.056	405
H	0.055	0.295	0.296	0.055	0.055	0.056	0.056	0.055	0.056	0.056	0.056	0.056	405
								Measuring tube
							Control tube	Control	H2O2	FBR-2	SB216763
							0.295	0.289	0.27	0.292	0.277
							0.296	0.284	0.292	0.29	0.289
								0.287	0.291	0.29	0.292
							0.2955	0.286	0.291	0.29	0.291
								0.286	0.293	0.291	0.288
								0.453	0.293	0.291	0.29
					（Control-Measuring）*235.65/3			0.512742	2.01152	0.276092	1.45934
								0.907158	0.276092	0.433858	0.512742
								0.670508	0.354975	0.433858	0.276092
								0.749392	0.354975	0.433858	0.354975
								0.749392	0.197208	0.354975	0.591625
								-12.4241	0.197208	0.354975	0.433858
				Protein concentration（mg/mL）				Control	H2O2	FBR-2	SB216763
							1	0.459356	0.428421	0.327288	0.359412
							2	0.480772	0.43199	0.37488	0.334427
							3	0.470064	0.399866	0.370121	0.324908
							4	0.459356	0.416523	0.366551	0.37131
							5	0.534313	0.448647	0.345135	0.37131
							6	0.467684	0.418902	0.296353	0.382019
					CAT（U/mgprot）			Control	H2O2	FBR-2	SB216763
								1.11622	4.69521	0.843575	4.06035
								1.88688	0.639116	1.15733	1.5332
								1.42642	0.887736	1.17221	0.849753
								1.6314	0.852234	1.18362	0.956006
								1.40253	0.439562	1.02851	1.59334
								-26.5652	0.470774	1.19781	1.1357
					Weed out
					CAT（U/mgprot）			Control	H2O2	FBR-2	SB216763
								1.11622		0.843575
								1.88688	0.639116	1.15733	1.5332
								1.42642	0.887736	1.17221	0.849753
								1.6314	0.852234	1.18362	0.956006
								1.40253	0.439562	1.02851	1.59334
									0.470774	1.19781	1.1357
							Mean	1.49269	0.657884	1.09718	1.2136
							Std	0.256466	0.18635	0.12641	0.300385

## Sheet: GSH-PX
A549
	1	2	3	4	5	6	7	8	9	10	11	12
A	0.055	0.056	0.057	0.055	0.056	0.057	0.056	0.055	0.055	0.056	0.056	0.056	412
B	0.056	0.355	0.349	0.351	0.35	0.058	0.058	0.057	0.056	0.055	0.057	0.056	412
C	0.054	0.298	0.341	0.349	0.364	0.06	0.058	0.067	0.057	0.058	0.056	0.056	412
D	0.057	0.337	0.351	0.355	0.357	0.059	0.059	0.072	0.058	0.057	0.056	0.056	412
E	0.055	0.258	0.263	0.261	0.264	0.14	0.063	0.057	0.056	0.055	0.055	0.055	412
F	0.057	0.258	0.257	0.27	0.276	0.133	0.059	0.065	0.056	0.056	0.054	0.055	412
G	0.056	0.255	0.27	0.275	0.263	0.055	0.057	0.061	0.054	0.055	0.055	0.056	412
H	0.055	0.054	0.055	0.058	0.054	0.054	0.056	0.053	0.054	0.055	0.055	0.055	412
	1	2	3	4	5	6	7	8	9	10	11	12
A	0.139	0.056	0.057	0.055	0.056	0.057	0.056	0.055	0.055	0.056	0.056	0.056	412
B	0.056	0.325	0.317	0.319	0.316	0.065	0.061	0.379	0.372	0.364	0.364	0.056	412
C	0.054	0.272	0.313	0.318	0.334	0.067	0.058	0.368	0.356	0.354	0.359	0.055	412
D	0.057	0.306	0.321	0.324	0.326	0.059	0.059	0.382	0.355	0.363	0.358	0.056	412
E	0.055	0.242	0.245	0.243	0.248	0.139	0.063	0.29	0.243	0.304	0.295	0.055	412
F	0.057	0.241	0.24	0.252	0.257	0.132	0.059	0.295	0.282	0.276	0.265	0.055	412
G	0.056	0.237	0.251	0.255	0.245	0.056	0.057	0.289	0.285	0.294	0.257	0.056	412
H	0.055	0.054	0.055	0.058	0.054	0.054	0.056	0.053	0.056	0.055	0.055	0.056	412
				Control	H2O2	FBR-2	SB216763			Control	H2O2	FBR-2	SB216763
Standard tube	0.1355		1-Non-enzyme	0.355	0.349	0.351	0.35		4-Non-enzyme	0.379	0.372	0.364	0.364
Blank tube	0.066		2-Non-enzyme	0.298	0.341	0.349	0.364		5-Non-enzyme管	0.368	0.356	0.354	0.359
Standard-Blank	0.0695		3-Non-enzyme	0.337	0.351	0.355	0.357		6-Non-enzyme	0.382	0.355	0.363	0.358
			1-enzyme	0.258	0.263	0.261	0.264		4-enzyme	0.29	0.243	0.304	0.295
			2-enzyme	0.258	0.257	0.27	0.276		5-enzyme	0.295	0.282	0.276	0.265
			3-enzyme	0.255	0.27	0.275	0.263		6-enzyme	0.289	0.285	0.294	0.257
						Non-enzyme-enzyme		Control	H2O2	FBR-2	SB216763
							1	0.097	0.086	0.09	0.086
							2	0.04	0.084	0.079	0.088
							3	0.082	0.081	0.08	0.094
							4	0.089	0.129	0.06	0.069
							5	0.073	0.074	0.078	0.094
							6	0.093	0.07	0.069	0.101	Weed out
				Protein concentration（mg/mL）				Control	H2O2	FBR-2	SB216763
							1	0.567007	0.234815	0.233812	0.223776
							2	0.594104	0.270945	0.264923	0.255891
							3	0.544928	0.234815	0.242844	0.207718
							4	0.479694	0.223776	0.19166	0.228794
							5	0.4536	0.208722	0.207718	0.222772
							6	0.429514	0.242844	0.15252	0.199689
						GSH-PX		Control	H2O2	FBR-2	SB216763
						（U/mgprot）	1	590.758	1264.73	1329.24	1327.13
							2	232.501	1070.59	1029.75	1187.56
							3	519.639	1191.2	1137.6	1562.72
							4	640.697	1990.69	1081.05	1041.43
							5	555.746	1224.31	1296.72	1457.11
							6	747.709	995.399	1562.24	1746.6
			Eliminate the number of operating errors					Control	H2O2	FBR-2	SB216763
								590.758	1264.73	1329.24	1327.13
								232.501	1070.59	1029.75	1187.56
								519.639	1191.2	1137.6	1562.72
								640.697		1081.05	1041.43
								555.746	1224.31	1296.72	1457.11
								747.709	995.399	1562.24
							Mean	547.842	1149.25	1239.43	1315.19
							Std	158.487	100.585	180.266	185.896
