# Supplementary material for: Number 2 Feibi Recipe Inhibits H2O2-Mediated Oxidative Stress Damage of Alveolar Epithelial Cells by Regulating the Balance of Mitophagy/Apoptosis
Source: Front Pharmacol. 2022 Mar 17;13:830554. doi: 10.3389/fphar.2022.830554 (PMC8968876; doi:10.3389/fphar.2022.830554)
Supplement: Supplementary file 1 [file DataSheet1.ZIP › 3.Mitochondrial function/ADP ATP ratio.xls]

## Sheet: ADP ATP
软件版本	2.00.19
板编号	板1
日期	2021-04-10
时间	1899-12-31 10:18:23
检测仪类型:	Synergy H1
检测仪序列号:	264239
检测类型	检测仪
程序详细信息
板类型	96 WELL PLATE
检测	发光 终点
	全板
	积分时间: 0:01.00 (MM:SS.ss)
	滤光片组 1
	发射: 全光
	光学元件: 顶部, 增益: 135
	检测速度: 正常, 延迟: 100 msec
	扩展动态范围
	检测高度: 1 mm
结果
实际温度:	21.9
RLU A		1	2	3	4	5	6	7	8	9	10	11	12
	A	656	1860	1868	1618	1269	666	1290	2862	2424	1727	1642	591	Lum
	B	1958	40769	25299	27465	24493	1754	3995	73123	17904	28745	38258	1905	Lum
	C	2523	42374	27263	29736	27078	2233	5210	75631	23535	35975	34383	2341	Lum
	D	2575	40950	24911	27647	24929	2335	5316	73196	18287	30196	33118	2238	Lum
	E	2611	43083	25672	28923	27091	2406	5345	74671	18124	30873	34712	2192	Lum
	F	2608	39905	25546	26815	25079	2283	5045	71499	21690	37045	28751	2105	Lum
	G	1779	35855	23696	23653	22895	1711	3469	61872	20998	29802	31461	1577	Lum
	H	602	1674	1748	1543	1248	637	1219	2756	2360	1823	1483	593	Lum
RLU B		1	2	3	4	5	6	7	8	9	10	11	12
	A	580	1528	1623	1505	1134	518	1007	2210	1783	1312	1216	483	Lum
	B	1718	36080	21741	23513	21687	1396	3050	56958	14052	22387	29276	1429	Lum
	C	2191	36598	23477	25306	23661	1879	3975	59772	18785	27332	26552	1740	Lum
	D	2271	35543	22290	24251	22106	1999	4223	58574	14250	24045	26093	1738	Lum
	E	2266	37925	22843	25639	24063	1996	4264	61510	14140	24745	28298	1693	Lum
	F	2225	35299	23006	22466	22033	2015	4169	60206	16825	29325	23045	1516	Lum
	G	1603	32263	20922	20937	20623	1429	2931	53805	16701	24549	25647	1309	Lum
	H	550	1419	1466	1331	1076	506	1026	2310	2029	1428	1191	429	Lum
RLU C		1	2	3	4	5	6	7	8	9	10	11	12
	A	685	1790	1884	1760	1421	640	1425	3329	2718	1935	1832	736	Lum
	B	1885	40410	27359	28570	26407	1803	4290	81737	21575	33183	42270	1972	Lum
	C	2438	41027	28783	31255	29087	2459	5569	84826	27576	41321	38044	2526	Lum
	D	2642	41894	27281	29205	27135	2524	5854	81093	22382	35072	37770	2555	Lum
	E	2701	44722	28174	30513	28967	2635	6091	84951	22193	36219	39871	2500	Lum
	F	2544	41029	28685	28247	27584	2529	5462	79919	25930	42155	33372	2285	Lum
	G	1931	37215	26463	25553	25664	1794	3923	72220	25638	34893	36558	1929	Lum
	H	624	1726	1811	1725	1323	669	1397	3160	2677	2076	1746	651	Lum
	ADP/ATP		Con	H2O2	FBR-2	SB216763
		1	0.106208	0.222064	0.184125	0.192708
		2	0.104522	0.194623	0.200061	0.200384
		3	0.155092	0.200353	0.179188	0.201733
		4	0.157765	0.207658	0.168516	0.18102
		5	0.143591	0.222305	0.215588	0.221341
		6	0.138112	0.233837	0.195155	0.220179
		Mean	0.134215	0.213473	0.190439	0.202894
		Std	0.0214461	0.0137099	0.0152444	0.0143117
