# Supplementary material for: Number 2 Feibi Recipe Inhibits H2O2-Mediated Oxidative Stress Damage of Alveolar Epithelial Cells by Regulating the Balance of Mitophagy/Apoptosis
Source: Front Pharmacol. 2022 Mar 17;13:830554. doi: 10.3389/fphar.2022.830554 (PMC8968876; doi:10.3389/fphar.2022.830554)
Supplement: Supplementary file 1 [file DataSheet1.ZIP › 3.Mitochondrial function/MMP.xls]

## Sheet: 板1 - Sheet1
软件版本	2.00.19
板编号	板1
日期	2021-03-28
时间	1899-12-31 14:21:49
检测仪类型:	Synergy H1
检测仪序列号:	264239
检测类型	检测仪
程序详细信息
板类型	96 WELL PLATE
检测	荧光 终点
	全板
	滤光片组 1
	激发: 525, 发射: 590
	光学元件: 顶部, 增益: 100
	光源: 氙闪灯, 灯能量: 高
	检测速度: 正常, 延迟: 100 msec, 测量值/数据点: 10
	检测高度: 7 mm
结果
实际温度:	21.6
		1	2	3	4	5	6	7	8	9	10	11	12
	A	16	4464	242	15	18	13	13	22	9	12	9	19	525590
	B	19	36129	20351	22303	27740	20	0	55024	54855	50875	55094	14	525590
	C	10	37563	24926	29647	28921	0	11	67333	39588	49914	51819	14	525590
	D	10	29702	22135	30816	30384	11	6	80145	42462	44766	49064	14	525590
	E	11	32249	30919	31209	30999	17	15	84129	58710	49133	48022	22	525590
	F	6	36475	27279	42493	34434	7	5	89722	48705	61234	56938	2	525590
	G	7	5909	12	14	17	17	16	16	6	24	5	5	525590
	H	14	7	12	20	8	9	8	18	12	5	20	13	525590
		1	2	3	4	5	6	7	8	9	10	11	12
	A	52	2603	212	48	58	41	53	49	40	36	48	38	490530
	B	48	8853	5577	7043	8276	41	58	12483	13185	13431	12715	41	490530
	C	51	8860	7170	8348	8309	50	33	11926	11416	10025	12183	44	490530
	D	38	7492	6518	8507	9258	40	55	13822	10224	9657	13123	50	490530
	E	38	8358	8616	8386	9325	39	44	14934	12244	10056	11431	48	490530
	F	42	8104	7672	7130	8891	47	48	13468	10782	10910	10575	53	490530
	G	41	3295	42	49	47	45	42	40	38	53	45	47	490530
	H	26	43	51	59	44	42	49	42	43	48	45	47	490530
									Control	H2O2	FBR-2	SB216763
								1	4.40791	4.16041	3.78788	4.33299
								2	5.6459	3.46776	4.97895	4.25339
								3	5.79836	4.15317	4.6356	3.73878
								4	5.63339	4.795	4.88594	4.20103
								5	6.66187	4.51725	5.61265	5.38421
								Mean	5.62949	4.21872	4.7802	4.38208
						Eliminate maximum and minimum			Control	H2O2	FBR-2	SB216763
								1	5.6459	4.16041	4.97895	4.33299
								2	5.79836	4.15317	4.6356	4.25339
								3	5.63339	4.51725	4.88594	4.20103
								Mean	5.69255	4.27694	4.8335	4.26247
								Std	0.0749963	0.169949	0.144995	0.0542542
