# Supplementary material for: Number 2 Feibi Recipe Inhibits H2O2-Mediated Oxidative Stress Damage of Alveolar Epithelial Cells by Regulating the Balance of Mitophagy/Apoptosis
Source: Front Pharmacol. 2022 Mar 17;13:830554. doi: 10.3389/fphar.2022.830554 (PMC8968876; doi:10.3389/fphar.2022.830554)
Supplement: Supplementary file 1 [file DataSheet1.ZIP › 4.western blot/Gray value processing.xlsx]

## Sheet: WB
	Western Blot Gray value calculation
		HK-2			β-actin				HK-2/β-actin					HK-2/β-actin
		1	2	3	1	2	3		1	2	3		Transpose	Control	H2O2	FBR-2	SB216763
	Control	2659.12	11366.4	7179.3	37830.1	68384.8	42044		0.0702913	0.166212	0.170757		1	0.0702913	0.455533	0.884525	1.15164
	H2O2	18668	29119.3	10758	40980.6	58970.3	45248.6		0.455533	0.493796	0.237753		2	0.166212	0.493796	0.800194	0.7024
	FBR-2	30788.1	32455.8	30458.8	34807.5	40560	41238.6		0.884525	0.800194	0.738598		3	0.170757	0.237753	0.738598	1.1176
	SB216763	42061.3	34094.6	41923.1	36523	48540.1	37511.7		1.15164	0.7024	1.1176		mean	0.135753	0.395694	0.807772	0.990547
													Std	0.0463258	0.112769	0.059815	0.204224
		XIAP			β-actin				XIAP/β-actin					XIAP/β-actin
		1	2	3	1	2	3		1	2	3		Transpose	Control	H2O2	FBR-2	SB216763
	Control	9173.32	15610.8	34835.6	42033.4	42309.8	62430		0.218239	0.368965	0.557995		1	0.218239	0.413344	0.936586	1.10178
	H2O2	18821.2	17174.6	38095.6	45534	35551.8	77431.3		0.413344	0.483087	0.491992		2	0.368965	0.483087	0.728296	1.3761
	FBR-2	36222.5	23230	41336.5	38675	31896.4	56459.8		0.936586	0.728296	0.73214		3	0.557995	0.491992	0.73214	1.31521
	SB216763	44711.5	36966	41291.9	40581.1	26862.9	31395.8		1.10178	1.3761	1.31521		mean	0.381733	0.462808	0.799007	1.26436
													Std	0.138998	0.0351644	0.0972953	0.117619
		Bcl-2			β-actin				Bcl-2/β-actin					Bcl-2/β-actin
		1	2	3	1	2	3		1	2	3		Transpose	Control	H2O2	FBR-2	SB216763
	Control	12385.8	13115	18885.8	37830.1	37878.8	42044		0.327406	0.346235	0.449191		1	0.327406	0.258122	0.463604	0.297971
	H2O2	10578	7796.56	10342.1	40980.6	33779.9	45248.6		0.258122	0.230805	0.228563		2	0.346235	0.230805	0.372438	0.554012
	FBR-2	16136.9	17677.3	15420.5	34807.5	47463.8	41238.6		0.463604	0.372438	0.373934		3	0.449191	0.228563	0.373934	0.261961
	SB216763	10882.8	26120.2	9826.61	36523	47147.3	37511.7		0.297971	0.554012	0.261961		mean	0.374277	0.239163	0.403325	0.371315
													Std	0.0535269	0.0134372	0.042628	0.13002
		Bax			β-actin				Bax/β-actin					Bax/β-actin
		1	2	3	1	2	3		1	2	3		Transpose	Control	H2O2	FBR-2	SB216763
	Control	15441.5	19746.5	27866.6	37237.1	37830.1	42613.7		0.414679	0.52198	0.653936		1	0.414679	0.841041	0.731533	0.638346
	H2O2	31602.3	40236.8	37929	37575.2	40980.6	38002.3		0.841041	0.981849	0.99807		2	0.52198	0.981849	0.680061	0.733965
	FBR-2	29403	23671.2	26855.7	40193.7	34807.5	53396.8		0.731533	0.680061	0.502945		3	0.653936	0.99807	0.502945	0.528821
	SB216763	27222.6	26806.6	28049	42645.5	36523	53040.7		0.638346	0.733965	0.528821		mean	0.530198	0.94032	0.638179	0.633711
													Std	0.0978489	0.0705123	0.0979069	0.0838134
		Bcl-2						Bax						Bcl-2/Bax
		Control	H2O2	FBR-2	SB216763			Control	H2O2	FBR-2	SB216763			Control	H2O2	FBR-2	SB216763
	1	0.327406	0.258122	0.463604	0.297971		1	0.414679	0.841041	0.731533	0.638346		1	0.78954	0.306908	0.633744	0.466786
	2	0.346235	0.230805	0.372438	0.554012		2	0.52198	0.981849	0.680061	0.733965		2	0.663312	0.235072	0.547654	0.754822
	3	0.449191	0.228563	0.373934	0.261961		3	0.653936	0.99807	0.502945	0.528821		3	0.686904	0.229005	0.743489	0.495368
													mean	0.713252	0.256995	0.641629	0.572325
													Std	0.0547967	0.0353807	0.0801435	0.129571
		PINK1			β-actin				PINK1/β-actin					PINK1/β-actin
		1	2	3	1	2	3		1	2	3		Transpose	Control	H2O2	FBR-2	SB216763
	Control	15779	6900.98	7845.22	33961.6	34090.9	33997		0.464613	0.202429	0.230762		1	0.464613	0.607837	0.883781	0.593365
	H2O2	26244.2	10773.6	23396.1	43176.4	30401.9	43151.6		0.607837	0.354374	0.542185		2	0.202429	0.354374	1.19762	0.55892
	FBR-2	34358.6	51159.2	28996.1	38876.9	42717.5	38967		0.883781	1.19762	0.744119		3	0.230762	0.542185	0.744119	0.553709
	SB216763	19169.1	23716.4	18007.5	32305.8	42432.5	32521.5		0.593365	0.55892	0.553709		mean	0.299268	0.501465	0.94184	0.568665
													Std	0.117488	0.107407	0.189638	0.0175947
		Parkin			β-actin				Parkin/β-actin					Parkin/β-actin
		1	2	3	1	2	3		1	2	3		Transpose	Control	H2O2	FBR-2	SB216763
	Control	2407.6	6679.39	1888.98	37830.1	41445.3	42044		0.0636424	0.161161	0.0449287		1	0.0636424	0.0921907	0.773975	1.05773
	H2O2	3778.03	10109.6	13983.2	40980.6	35739.6	45248.6		0.0921907	0.282868	0.30903		2	0.161161	0.282868	0.994992	1.44112
	FBR-2	26940.1	24458.7	40217	34807.5	24581.8	41238.6		0.773975	0.994992	0.975227		3	0.0449287	0.30903	0.975227	0.841701
	SB216763	38631.5	42395.2	31573.6	36523	29418.2	37511.7		1.05773	1.44112	0.841701		mean	0.0899108	0.228029	0.914731	1.11352
													Std	0.0509577	0.0966445	0.0998564	0.247871
		1		2		3			1	2	3			LC3 II/I
		LC3-I	LC3-II	LC3-I	LC3-II	LC3-I	LC3-II		LC3 II/I	LC3 II/I	LC3 II/I		Transpose	Control	H2O2	FBR-2	SB216763
	Control	19723	7770.97	24011.1	15589.9	8576.95	6142.42		0.394005	0.649278	0.716154		1	0.394005	1.64443	2.30438	2.02155
	H2O2	15864.6	26088.3	22423	35285.9	13571.8	21508.2		1.64443	1.57364	1.58477		2	0.649278	1.57364	2.29542	2.18279
	FBR-2	19591	45145.1	14791.3	33952.2	24314.9	47748.2		2.30438	2.29542	1.96374		3	0.716154	1.58477	1.96374	2.69859
	SB216763	20705.7	41857.8	6914.78	15093.5	3691.57	9962.05		2.02155	2.18279	2.69859		mean	0.586479	1.60095	2.18785	2.30098
													Std	0.138811	0.0310806	0.15851	0.288758
