# Supplementary material for: Number 2 Feibi Recipe Inhibits H2O2-Mediated Oxidative Stress Damage of Alveolar Epithelial Cells by Regulating the Balance of Mitophagy/Apoptosis
Source: Front Pharmacol. 2022 Mar 17;13:830554. doi: 10.3389/fphar.2022.830554 (PMC8968876; doi:10.3389/fphar.2022.830554)
Supplement: Supplementary file 1 [file DataSheet1.ZIP › 5.RT-PCR/RT-PCR.xlsx]

## Sheet: PCR数据整理
	HK-2								XIAP								Bcl-2								Bax
	CT	1	2	3	4	5	6		CT	1	2	3	4	5	6		CT	1	2	3	4	5	6		CT	1	2	3	4	5	6
	Control	26.9625	26.9748	25.564	25.7526	27.406	26.5913		Control	26	24.1849	23.8036	23.4515	24.0378	23.6337		Control	26.2556	25.508	24.5413	24.2327	25.0017	25.0826		Control	26.1829	25.8586	24.4243	24.2348	25.2263	24.9274
	H2O2	25.8417	27.9259	26.5032	26.2465	27.4643	27.016		H2O2	22.5581	25.3506	23.5064	22.7261	24.2895	24.0737		H2O2	25.4219	25.9806	25.9347	25.2505	25.9967	25.7827		H2O2	24.0037	25.7997	24.9865	24.2061	25.2257	24.8794
	FBR-2	26.2617	25.6697	26.031	26.2701	27.0585	26.6104		FBR-2	23.8269	23.1528	22.706	23.0433	24.2196	23.446		FBR-2	25.6029	25.1207	25.1008	25.1577	25.69	25.6427		FBR-2	25.4624	24.8602	24.8202	25.0955	25.5789	25.2928
	SB216763	27.0741	26.3515	26.1582	27.0874	26.246	26.3318		SB216763	24.7546	23.874	23.3808	24.7593	23.5607	23.8914		SB216763	26.3949	25.7142	25.678	26.1487	25.6433	25.8253		SB216763	25.9004	25.9635	25.2999	25.9222	24.958	23.5531
	β-actin								β-actin								β-actin								β-actin
	CT	1	2	3	4	5	6		CT	1	2	3	4	5	6		CT	1	2	3	4	5	6		CT	1	2	3	4	5	6
	Control	16.0346	15.5329	14.2455	13.9471	15.1421	14.7763		Control	16.3357	15.4504	13.9574	14.0178	14.602	14.6719		Control	16.3357	15.4504	13.9574	14.0178	14.602	14.6719		Control	16.051	15.5353	14.32	14.2595	14.9831	14.88
	H2O2	14.3288	16.3143	15.3766	14.5303	15.5943	15.2681		H2O2	13.4902	16.5147	15.06	13.7882	15.5287	15.0272		H2O2	13.4902	16.5147	15.06	13.7882	15.5287	15.0272		H2O2	14.3804	16.4898	15.411	14.5201	15.7505	15.1431
	FBR-2	15.3215	14.8431	14.7149	14.9674	16	15.1632		FBR-2	15.087	14.3521	14.1647	14.3581	15.8831	15.094		FBR-2	15.087	14.3521	14.1647	14.3581	15.8831	15.094		FBR-2	15.4122	14.8646	14.8382	15.0788	16	14.8523
	SB216763	16.2154	16.2852	15.2673	16.3354	15.1468	15.6407		SB216763	16.3049	16.4478	15.0819	16.1328	14.7754	15.5889		SB216763	16.3049	16.4478	15.0819	16.1328	14.7754	15.5889		SB216763	16.3384	16.3769	15.293	16.4422	15.1437	Undetermined
	△CT	1	2	3	4	5	6	Mean	△CT	1	2	3	4	5	6	Mean	△CT	1	2	3	4	5	6	average	△CT	1	2	3	4	5	6	Mean
	Control	10.9279	11.4419	11.3185	11.8055	12.2639	11.815	11.5954	Control	9.6643	8.7345	9.8462	9.4337	9.4358	8.9618	9.34605	Control	9.9199	10.0576	10.5839	10.2149	10.3997	10.4107	10.2645	Control	10.1319	10.3233	10.1043	9.9753	10.2432	10.0474	10.1376
	H2O2	11.5129	11.6116	11.1266	11.7162	11.87	11.7479		H2O2	9.0679	8.8359	8.4464	8.9379	8.7608	9.0465		H2O2	11.9317	9.4659	10.8747	11.4623	10.468	10.7555		H2O2	9.6233	9.3099	9.5755	9.686	9.4752	9.7363
	FBR-2	10.9402	10.8266	11.3161	11.3027	11.0585	11.4472		FBR-2	8.7399	8.8007	8.5413	8.6852	8.3365	8.352		FBR-2	10.5159	10.7686	10.9361	10.7996	9.8069	10.5487		FBR-2	10.0502	9.9956	9.982	10.0167	9.5789	10.4405
	SB216763	10.8587	10.0663	10.8909	10.752	11.0992	10.6911		SB216763	8.4497	7.4262	8.2989	8.6265	8.7853	8.3025		SB216763	10.09	9.2664	10.5961	10.0159	10.8679	10.2364		SB216763	9.562	9.5866	10.0069	9.48	9.8143	#VALUE!
	△△CT	1	2	3	4	5	6		△△CT	1	2	3	4	5	6		△△CT	1	2	3	4	5	6		△△CT	1	2	3	4	5	6
	Control	-0.66755	-0.15355	-0.27695	0.21005	0.66845	0.21955		Control	0.31825	-0.61155	0.50015	0.08765	0.08975	-0.38425		Control	-0.34455	-0.20685	0.31945	-0.04955	0.13525	0.14625		Control	-0.00566667	0.185733	-0.0332667	-0.162267	0.105633	-0.0901667
	H2O2	-0.08255	0.01615	-0.46885	0.12075	0.27455	0.15245		H2O2	-0.27815	-0.51015	-0.89965	-0.40815	-0.58525	-0.29955		H2O2	1.66725	-0.79855	0.61025	1.19785	0.20355	0.49105		H2O2	-0.514267	-0.827667	-0.562067	-0.451567	-0.662367	-0.401267
	FBR-2	-0.65525	-0.76885	-0.27935	-0.29275	-0.53695	-0.14825		FBR-2	-0.60615	-0.54535	-0.80475	-0.66085	-1.00955	-0.99405		FBR-2	0.25145	0.50415	0.67165	0.53515	-0.45755	0.28425		FBR-2	-0.0873667	-0.141967	-0.155567	-0.120867	-0.558667	0.302933
	SB216763	-0.73675	-1.52915	-0.70455	-0.84345	-0.49625	-0.90435		SB216763	-0.89635	-1.91985	-1.04715	-0.71955	-0.56075	-1.04355		SB216763	-0.17445	-0.99805	0.33165	-0.24855	0.60345	-0.02805		SB216763	-0.575567	-0.550967	-0.130667	-0.657567	-0.323267	#VALUE!
	2^-△△CT	1	2	3	4	5	6	Mean	2^-△△CT	1	2	3	4	5	6	Mean	2^-△△CT	1	2	3	4	5	6	Mean	2^-△△CT	1	2	3	4	5	6	Mean
	Control	1.58837	1.1123	1.21163	0.864507	0.629182	0.858833	1.04414	Control	0.802042	1.5279	0.707033	0.941054	0.939686	1.30518	1.03715	Control	1.26975	1.15417	0.801375	1.03494	0.910512	0.903596	1.01239	Control	1.00394	0.879202	1.02333	1.11904	0.929397	1.06449	1.00323
	H2O2	1.05889	0.988868	1.38401	0.919709	0.826708	0.899721	1.01298	H2O2	1.21264	1.4242	1.86561	1.32698	1.5003	1.23076	1.42675	H2O2	0.314853	1.73935	0.655083	0.435924	0.868411	0.711507	0.787522	H2O2	1.42827	1.77481	1.47638	1.36752	1.58268	1.32067	1.49172
	FBR-2	1.57489	1.70391	1.21365	1.22497	1.4509	1.10822	1.37942	FBR-2	1.52219	1.45937	1.74684	1.58101	2.01328	1.99177	1.71908	FBR-2	0.840052	0.705076	0.627788	0.690087	1.37321	0.821168	0.842896	FBR-2	1.06243	1.10341	1.11386	1.08739	1.47291	0.810603	1.10843
	SB216763	1.66642	2.88616	1.62964	1.79434	1.41054	1.8717	1.87647	SB216763	1.86135	3.78384	2.06644	1.64667	1.47504	2.06129	2.1491	SB216763	1.12853	1.9973	0.794627	1.18801	0.658178	1.01963	1.13105	SB216763	1.49026	1.46507	1.0948	1.57742	1.25116		1.37574
	Transpose	Control	Model	FBR-2	SB216763				Transpose	Control	Model	FBR-2	SB216763				Transpose	Control	Model	FBR-2	SB216763				Transpose	Control	Model	FBR-2	SB216763
	1		1.05889	1.57489	1.66642				1	0.802042	1.21264	1.52219	1.86135				1	1.26975	0.314853	0.840052	1.12853				1	1.00394	1.42827	1.06243	1.49026
	2	1.1123	0.988868	1.70391					2		1.4242	1.45937					2	1.15417		0.705076					2	0.879202	1.77481	1.10341	1.46507
	3	1.21163	1.38401	1.21365	1.62964				3	0.707033		1.74684	2.06644				3	0.801375	0.655083	0.627788	0.794627				3	1.02333	1.47638	1.11386	1.0948
	4	0.864507	0.919709	1.22497	1.79434				4	0.941054	1.32698	1.58101	1.64667				4	1.03494	0.435924	0.690087	1.18801				4	1.11904	1.36752	1.08739	1.57742
	5	0.629182	0.826708	1.4509	1.41054				5	0.939686	1.5003	2.01328	1.47504				5	0.910512	0.868411	1.37321	0.658178				5	0.929397	1.58268	1.47291	1.25116
	6	0.858833	0.899721	1.10822	1.8717				6	1.30518	1.23076	1.99177	2.06129				6	0.903596	0.711507	0.821168	1.01963				6	1.06449	1.32067	0.810603
	Mean	0.935291	1.01298	1.37942	1.67453				Mean	0.938999	1.33898	1.71908	1.82216				Mean	1.01239	0.597156	0.842896	0.957797				Mean	1.00323	1.49172	1.10843	1.37574
	Std	0.206037	0.181003	0.2135	0.158114				Std	0.203302	0.110547	0.218693	0.232245				Std	0.159994	0.197839	0.248438	0.201181				Std	0.0800049	0.151305	0.193287	0.176758
	Pink1								Parkin								LC3-B
	CT	1	2	3	4	5	6		CT	1	2	3	4	5	6		CT	1	2	3	4	5	6
	Control	23.9983	23.1581	22.1673	22.0731	22.5911	22.3497		Control	27.267	26.7258	25.4414	25.6273	26.2556	26.2476		Control	24.2117	23.6459	22.2462	21.7551	22.8968	22.5052
	H2O2	22.063	23.8273	22.611	21.3602	22.9872	22.6746		H2O2	25.2472	27.1702	26.3261	25.8387	27.0039	26.6063		H2O2	22.1856	23.9655	23.0214	22.1647	23.4613	22.8294
	FBR-2	22.3426	22.0951	22.0149	22.0372	22.6154	22.1098		FBR-2	26.9963	26.4347	Undetermined	Undetermined	26.5742	26.2958		FBR-2	23.0991	22	22.3184	Undetermined	22.8213	22.625
	SB216763	23.528	23.2898	22.9758	23.588	22.7592	23.1351		SB216763	26.6726	26.8617	25.8191	26.961	26.0233	26.3194		SB216763	23.7458	23.5457	22.453	23.8358	22.4313	22.8022
	β-actin								β-actin								β-actin
	CT	1	2	3	4	5	6		CT	1	2	3	4	5	6		CT	1	2	3	4	5	6
	Control	16.3357	15.4504	13.9574	14.0178	14.602	14.6719		Control	16.0424	15.2455	13.9932	13.9948	14.7777	14.4074		Control	16.0424	15.2455	13.9932	13.9948	14.7777	14.4074
	H2O2	13.4902	16.5147	15.06	13.7882	15.5287	15.0272		H2O2	14.1074	16.0763	15.0013	14.2348	15.3822	14.9809		H2O2	14.1074	16.0763	15.0013	14.2348	15.3822	14.9809
	FBR-2	15.087	14.3521	14.1647	14.3581	15.8831	15.094		FBR-2	16.2585	15.5412	14.3933	35.6846	15.6615	15.1887		FBR-2	15.2585	14.5412	14.3933	35.6846	15.6615	15.1887
	SB216763	16.3049	16.4478	15.0819	16.1328	14.7754	15.5889		SB216763	15.9888	16.1011	15.0106	16.2821	14.7087	15.58		SB216763	15.9888	16.1011	15.0106	16.2821	14.7087	15.58
	△CT	1	2	3	4	5	6	Mean	△CT	1	2	3	4	5	6	Mean	△CT	1	2	3	4	5	6	Mean
	Control	7.6626	7.7077	8.2099	8.0553	7.9891	7.6778	7.88373	Control	11.2246	11.4803	11.4482	11.6325	11.4779	11.8402	11.5173	Control	8.1693	8.4004	8.253	7.7603	8.1191	8.0978	8.13332
	H2O2	8.5728	7.3126	7.551	7.572	7.4585	7.6474		H2O2	11.1398	11.0939	11.3248	11.6039	11.6217	11.6254		H2O2	8.0782	7.8892	8.0201	7.9299	8.0791	7.8485
	FBR-2	7.2556	7.743	7.8502	7.6791	6.7323	7.0158		FBR-2	10.7378	10.8935	#VALUE!	#VALUE!	10.9127	11.1071		FBR-2	7.8406	7.4588	7.9251	#VALUE!	7.1598	7.4363
	SB216763	7.2231	6.842	7.8939	7.4552	7.9838	7.5462		SB216763	10.6838	10.7606	10.8085	10.6789	11.3146	10.7394		SB216763	7.757	7.4446	7.4424	7.5537	7.7226	7.2222
	△△CT	1	2	3	4	5	6		△△CT	1	2	3	4	5	6		△△CT	1	2	3	4	5	6
	Control	-0.221133	-0.176033	0.326167	0.171567	0.105367	-0.205933		Control	-0.292683	-0.0369833	-0.0690833	0.115217	-0.0393833	0.322917		Control	0.0359833	0.267083	0.119683	-0.373017	-0.0142167	-0.0355167
	H2O2	0.689067	-0.571133	-0.332733	-0.311733	-0.425233	-0.236333		H2O2	-0.377483	-0.423383	-0.192483	0.0866167	0.104417	0.108117		H2O2	-0.0551167	-0.244117	-0.113217	-0.203417	-0.0542167	-0.284817
	FBR-2	-0.628133	-0.140733	-0.0335333	-0.204633	-1.15143	-0.867933		FBR-2	-0.779483	-0.623783	#VALUE!	#VALUE!	-0.604583	-0.410183		FBR-2	-0.292717	-0.674517	-0.208217	#VALUE!	-0.973517	-0.697017
	SB216763	-0.660633	-1.04173	0.0101667	-0.428533	0.100067	-0.337533		SB216763	-0.833483	-0.756683	-0.708783	-0.838383	-0.202683	-0.777883		SB216763	-0.376317	-0.688717	-0.690917	-0.579617	-0.410717	-0.911117
	2^-△△CT	1	2	3	4	5	6	Mean	2^-△△CT	1	2	3	4	5	6	Mean	2^-△△CT	1	2	3	4	5	6	Mean
	Control	1.16565	1.12977	0.797653	0.887878	0.929569	1.15343	1.01066	Control	1.22492	1.02597	1.04905	0.923244	1.02767	0.799452	1.00838	Control	0.975367	0.830998	0.92039	1.29506	1.0099	1.02492	1.00944
	H2O2	0.620255	1.48569	1.2594	1.2412	1.34279	1.17799	1.18789	H2O2	1.29907	1.34107	1.14273	0.941729	0.930181	0.927798	1.0971	H2O2	1.03894	1.18437	1.08164	1.15142	1.0383	1.21826	1.11882
	FBR-2	1.54556	1.10247	1.02352	1.15239	2.22134	1.82505	1.47839	FBR-2	1.71652	1.54091			1.52054	1.32885	1.52671	FBR-2	1.22494	1.59606	1.15526		1.96362	1.62115	1.51221
	SB216763	1.58078	2.0587	0.992978	1.34586	0.93299	1.26359	1.36248	SB216763	1.78198	1.6896	1.63443	1.78805	1.15084	1.71461	1.62658	SB216763	1.29802	1.61185	1.61431	1.49445	1.32935	1.8805	1.53808
	Transpose								Transpose	Control	Model	FBR-2	SB216763				Transpose	Control	Model	FBR-2	SB216763
	1	1.16565	0.620255	1.54556	1.58078				1	1.22492	1.29907	1.71652	1.78198				1	0.975367	1.03894	1.22494	1.29802
	2	1.12977	1.48569	1.10247	2.0587				2	1.02597	1.34107	1.54091	1.6896				2	0.830998	1.18437	1.59606	1.61185
	3	0.797653	1.2594	1.02352	0.992978				3	1.04905	1.14273		1.63443				3	0.92039	1.08164	1.15526	1.61431
	4	0.887878	1.2412	1.15239	1.34586				4	0.923244	0.941729		1.78805				4	1.29506	1.15142		1.49445
	5	0.929569	1.34279	2.22134	0.93299				5	1.02767	0.930181	1.52054	1.15084				5	1.0099	1.0383	1.96362	1.32935
	6	1.15343	1.17799	1.82505	1.26359				6	0.799452	0.927798	1.32885	1.71461				6	1.02492	1.21826	1.62115	1.8805
	Mean	1.01066	1.18789	1.47839	1.36248				Mean	1.00838	1.0971	1.52671	1.62658				Mean	1.00944	1.11882	1.51221	1.53808
	Std	0.144693	0.271705	0.434198	0.379347				Std	0.129179	0.174672	0.137307	0.219217				Std	0.143033	0.0701117	0.294145	0.196471
